# Supplementary material for: Long-Term Renal Transplant Outcome in Patients With Posterior Urethral Valves. Prognostic Factors Related to Bladder Dysfunction Management
Source: Front Pediatr. 2021 May 11;9:646923. doi: 10.3389/fped.2021.646923 (PMC8144517; doi:10.3389/fped.2021.646923)
Supplement: Supplementary file 5 [file Table_1.XLSX]

## Sheet: Hoja1
	Fecha nac	Dx prenatal (sí 1/no 0)	Tto intraútero (1 ablación /0 No)	Fecha Dx	tiempo Dx	edad dx	RVU inicial (0 No, 1 Uni, 2 Bilateral)	UHN obstructiva inicial (0 no, 1 uni, 2 bilateral)	Tto inicial (resección 1/ureterostomía 2 /vesicostomía 3)	Nefrectomia (0 no, uni 1, bi 2)	disfunción vesical	Ampliación vesical (sí 1/ no 0)	Tipo Ampli (0 no, 1 uréter, 2 ileon)	Anticolinérgicos (1sí, 0 no)	CI (sí1, no2)	Mitrofanoff (sí 1, no 0)	tipo mitro (no 0, ureter 1,apendice 2)	RVU evol (no 0, si 1)	Grado RVU (0 no,1 bajo, 2 alto)	Tto RVU (0 no, 1 Reimplante, 2 endoscopico)	RVU al injerto (si 1/no 0)	Grado RVU injerto (0 no, 1 bajo, 2 alto)	Fecha IRT	edad tx	Diálisis previa (sí 1, no 0)	Tipo dialisis (o no, 1 peritoneal, 2 hemodiálisis)	Tiempo diálisis (meses)	Tiempo diálisis (días)	tipo Tx (cadaver 1, vivo 2)	Fecha tx	ITUs post Tx (0 no, 1, 2, 3 multiples	Número rechazos agudos	complicaciones urológicas (1 sí, 0 no)	Complicaciones vasculares (sí 1, no 0)	tipo inmunosupresion (1 Cyc, 2 Azt)	Fracaso injerto (0 no, 1 sí)	Fecha fracaso	causa fracaso injerto (1 inmuno, 2 infecciosa, 3 hemorragia, 4 muerte, 5 otras, 6 recidiva enfermedad, 7 trombosis)		Fecha supervivencia injerto	Tiempo supervivencia injerto (días)	Tiempo supervivencia injerto (meses)	Tiempo supervivencia injerto (años)	Fallecimiento	Causa fallecimiento (1 shock séptico)	Fecha Fallecimiento	2º tx	Diálisis previa (sí 1, no 0)	Tipo dialisis (0 no, peritoneal, 2 hemodiálisis)
1	1982-08-08	0	0				0	2	2	1	1	1	2	1	1	0	0	0	0	1	0	0	1993-12-06	11.3278	0	0	0	0	1	1993-12-06	3	0	0	0	1	0				2016-11-04	8248	274.933	22.9111	0
2	1985-10-31	0	0				0	2	2	0	0	0	0	0	0	0	0	0	0	0	0	0	1999-01-15	13.2083	1	1	1.5	45	2	1999-02-15	0	0	0	0	1	0				2020-06-11	7676	255.867	21.3222	0
3	1992-04-10	0	0	1992-06-01	51	1.7	2	0	2	2	0	0	0	0	0	0	0	0	0	0	1	1	2001-05-28	9.13333	0	0	0	0	2	2001-05-28	1	0	0	0	2	0				2016-06-15	5417	180.567	15.0472	0
4	2000-07-06	1	0	2000-07-06	0	0	1		2	1	1	1	1	0	0	0	0	0	0	1	0	0	2008-07-07	8.00278	0	0	0	0	1	2008-07-07	1	1	0	0	2	1	2010-10-06	1		2010-10-06	809	26.9667	2.24722	0			1	1	2
5	1994-03-06	0	0	1994-04-01	25	0.833333	2	0	2	2	1	1	1	1	1	1	1	0	0	0	0	0	1998-02-23	3.96389	0	0	0	0	2	1998-02-23	3	0	0	0	1	1	2011-12-16	5	Enf crónica injerto	2011-12-16	4973	165.767	13.8139	0
7	1992-03-27	1	0	1992-03-27	0	0	2	0	2	1	0	0	0	0	0	0	0	0	0	0	1	2	1992-09-24	0.491667	1	2	8	240	1	1993-05-24	2	0	0	0	1	1	1993-11-01	5	Toxicidad CyA	1993-11-01	157	5.23333	0.436111	0
8	1997-03-25	1	0	1997-03-25	0	0	2	0	1	2	0	0	0	0	0	0	0	1	1	0	1	1	2005-09-01	8.43333	0	0	0	0	1	2005-09-01	0	0	0	0	2	0				2014-12-04	3333	111.1	9.25833	0
9	2007-09-14	1	0	2007-09-14	0	0	2	0	2	2	0	0	0	0	0	0	0	1	2	0	1	1	2008-10-15	1.08611	1	2	26	780	2	2010-12-15	0	0	0	0	2	1	2020-06-01	1		2020-06-01	3406	113.533	9.46111	0
10	1996-07-21	1	0	1996-07-21	0	0	1	1	2	2	1	1	1	1	1	1	1	1	2	0	1	2	2000-02-14	3.56389	0	0	0	0	2	2000-02-14	3	0	0	0	2	1	2012-09-20	5	Inf+Inm	2012-09-20	4536	151.2	12.6	0			1	1	1
11	1999-12-02	0	0	2000-01-01	29	0.966667	1	1	2	2	0	0	0	0	0	0	0	1	1	0	1	2	2003-01-13	3.11389	0	0	0	0	2	2003-01-13	3	0	0	0	2	1	2017-11-20	5	Glomerulopatia crónica sin Ac	2017-11-20	5347	178.233	14.8528	0
12	1980-05-17	0	0			0			2		0	0	0	0	0	0	0						1988-06-04	8.04722	1	1	5	150	1	1988-11-04	0	0	0	0	1	0				1999-12-16	4002	133.4	11.1167	0
13	1988-07-08	0	0	1988-08-01	23	0.766667	2	0	2	1	1	1	1	0	1	1	2	1	2	0	1	1	2004-05-10	15.8389	0	0	0	0	2	2004-05-10	3	1	0	0	2	0				2016-11-02	4492	149.733	12.4778	0
14	1985-09-25	0	0	1985-10-01	6	0.2	0	2	2	0	0	0	0	0	0	0	0	0	0	1	1	2	2002-06-10	16.7083	1	2	10	300	1	2003-04-10	0	4	0	0	2	1	2005-10-24	1		2005-10-24	914	30.4667	2.53889	0
15	1984-07-07	0	0	1984-10-15	98	3.26667	0	2	1	2	1	0	0	1	1	0	0	0	0	0	1	2	1991-10-15	7.27222	1	2	8	240	1	1992-06-15	3	0	0	0	1	0				2017-05-16	8971	299.033	24.9194	0
16	1982-02-04	0	0	1984-01-01	687	22.9	2	0	2	2	0	0	0	0	0	0	0	0	0	1			1991-12-31	9.90833	1	2	5	150	1	1992-05-31	0	0	0	0	1	1	1999-08-18	1		1999-08-18	2598	86.6	7.21667	0			1	1	2
17	1984-11-15	0	0	1984-12-11	26	0.866667	2	0	1	0	1	0	0	1	0	0	0	1	1	0	0	0	1995-02-02	10.2139	1	2	6	180	1	1995-08-02	0	0	0	0	1	0				2018-01-17	8085	269.5	22.4583	0
18	2003-07-17	1	0	2003-07-17	0	0	2	0	2	1	0	0	0	0	0	0	0	1	2	0	0	0	2004-04-11	0.733333	1	2	15	450	2	2005-07-11	3	0	0	0	2	0				2020-09-28	5477	182.567	15.2139	0
19	1987-06-04	0	0	1987-07-01	27	0.9	2	0	2	1	1	1	1	0	1	1	2	0	0	0	1	1	1993-10-03	6.33056	1	2	12	360	1	1994-10-03	3	0	0	0	1	0				2016-10-24	7941	264.7	22.0583	0
20	1996-07-22	0	0	1996-08-07	15	0.5	2	0	1	2	1	0	0	1	0	0	0	1	1	0	0	0	2001-05-31	4.85833	1	2	2	60	1	2001-07-31	0	1	0	0	2	1	2005-11-09	1		2005-11-09	1539	51.3	4.275	0			1	1	1
21	2008-01-10	1	1	2008-01-10	0	0	1	1	2	2	1	1	1	1	1	0	0	0	0	0	0	0	2008-08-15	0.597222	1	1	30	900	1	2011-02-15	0	0	0	0	2	0				2020-11-11	3506	116.867	9.73889	0
22	2006-01-18	1	0	2006-01-18	0	0	2	0	1	0	0	0		0	0	0	0	0	0	0	0	0	2007-05-30	1.36667	1	2	6	180	1	2007-11-30	0	0	0	0	2	1	2007-12-19	4	muerte sepsis	2007-12-19	19	0.633333	0.0527778	1	1	2007-12-19
23	1983-11-01	0	0	1905-06-06		0	2	0	2	1	1	1	2	0	1	0	0	0	0	1	1	1	1987-03-05	3.34444	0	0	0	0	1	1987-03-05	3	0	0	0	1	1	1989-04-15	5	mixta	1989-04-15	760	25.3333	2.11111	0			1	1	2
24	1987-12-15	0	0	1988-02-15	60	2	1	1	1	1	0	0	0	0	0	0	0	0	0	2			1988-03-21	0.266667	1	2	7	210	1	1988-10-21	0	0	0	0	1	1	1996-02-24	1		1996-02-24	2643	88.1	7.34167	0
25	1982-12-20	0	0	1983-05-01	131	4.36667	2	0	2	1	1	1	1	0	1	0	0	0	0	1	0	0	2000-08-04	17.6222	1	1	4	120	2	2000-12-04	3	0	0	1	2	0				2005-03-09	1535	51.1667	4.26389	0
26	2009-02-04	1	0	2009-02-04	0	0	0	2	1	2	0	0	0	0	0	0	0	0	0	0	1	1	2012-01-02	2.91111	1	2	30	900	2	2014-07-02	3	0	0	0	2	0				2020-11-04	2282	76.0667	6.33889	0
28	2000-11-14	1	0	2000-11-14	0	0	0	2	1	2	0	0	0	0	0	0	0	0	0	2	0		2011-12-14	11.0833	0	0	0	0	2	2011-12-14	0	0	1	0	2	0				2020-06-10	3056	101.867	8.48889	0
29	2010-08-21	1	1	2010-08-21	0	0	2	0	2	2	0	0	0	0	0	0	0	0	0	2	1	2	2013-03-11	2.55556	1	1	9	270	2	2013-12-11	3	0	0	1	2	0				2020-10-29	2478	82.6	6.88333	0
30	1989-12-20	0	0	1991-01-01	371	12.3667	2	0	1	1	0	0	0	0	0	0	0	0	0	1	0	0	2008-07-08	18.55	0	0	0	0	2	2008-07-08	0	0	0	0	2	0				2020-10-16	4418	147.267	12.2722	0
31	2010-11-17	0	0	2010-12-01	14	0.466667	2	0	3	2	0	0	0	0	0	0	0	0	0	0	0	0	2011-10-17	0.916667	1	2	18	540	2	2013-04-17	0	0	0	0	2	0				2020-11-23	2736	91.2	7.6	0
32	1983-08-29	0	0	1991-01-01	2642	88.0667	0	2	2	1	0	0	0	0	0	0	0	0	0	0	1	1	1994-10-26	11.1583	0	0	0	0	2	1994-10-26	0	1	0	0	1	0				2019-01-01	8705	290.167	24.1806	0
33	1986-03-19	0	0	1986-04-01	12	0.4	0	2	2	0	0	0	0	0	0	0	0	0	0	0	1	1	1994-04-27	8.10556	1	2	4	120	1	1994-08-27	0	1	0	0	1	0				2016-02-10	7723	257.433	21.4528	0
34	1986-01-12	0	0	1989-01-01	1069	35.6333	2	0	1	1	0	0	0	0	0	0	0			0			1991-07-05	5.48056	1	1	3.5	105	1	1991-10-05	0	0	0	0	1	1	1996-09-24	1		1996-09-24	1789	59.6333	4.96944	0			1	1	2
35	1979-01-10	0	0	1979-02-01	21	0.7	0	2	2	1	0	0	0	0	0	0	0	0	0	0			1986-05-17	7.35278	1	1	5	150	1	1986-10-17	0	0	0	0	1	1	1986-12-15	1		1986-12-15	58	1.93333	0.161111	0			1	1	2
36	1997-04-22	0	0	1997-05-01	9	0.3	2	0	1	2	0	0	0	0	0	0	0	1	1	0	0	0	1997-07-27	0.263889	1	2	19	570	1	1999-02-27	0	1	0	0	1	1	2010-07-19	1		2010-07-19	4102	136.733	11.3944	0			1	0	0
37	1990-05-25	0	0	1990-12-01	186	6.2	2	0	2	1	1	1	1	0	1	1	1	1	1	0	0	0	1998-03-07	7.78333	0	0	0	0	1	1998-03-07	3	0	0	0	1	1	2015-03-04	1		2015-03-04	6117	203.9	16.9917	0
38	2012-03-23	0	0	2012-07-01	98	3.26667	0	2	1	2	0	0	0	0	0	0	0	0	0	0	0	0	2014-05-28	2.18056	0	0	0	0	2	2014-05-28	0	1	0	0	2	1	2015-09-30	1		2015-09-30	482	16.0667	1.33889	0
39	1987-09-11	0	0	1987-10-19	38	1.26667	2	0	2	0	0	0	0	0	0	0	0	0	0	0	0	0	1990-12-30	3.30278	0	0	0	0	1	1990-12-30	0	0	0	0	1	1	1992-03-28	1		1992-03-28	448	14.9333	1.24444	0			1	1	2
40	1986-12-22	0	0	1987-01-01	9	0.3	2	0	3	0	0	0	0	0	0	0	0	1	1	0	1	1	1997-10-10	10.8	0	0	0	0	1	1997-10-10	0	0	0	0	1	0				2010-01-01	4401	146.7	12.225	0
41	1990-07-05	0	0	1990-07-26	21	0.7	2	0	1	1	0	0	0	0	0	0	0	1	1	0			1991-01-24	0.552778	1	2	7	210	1	1991-08-24	0	0	0	0	1	1	2003-11-12	1		2003-11-12	4398	146.6	12.2167	0			1	1	1
42	1998-06-25	1	0	1998-06-25	0	0	1	1	2	2	0	0	0	0	0	0	0	1	1	0	1	1	2000-10-31	2.35	1	2	12	360	1	2001-10-31	0	0	0	0	2	0				2018-06-11	5981	199.367	16.6139	0
43	1997-06-05	1	0	1997-06-05	0	0	1	1	2	2	0	0	0	0	0	0	0	0	0	0	1	1	1998-06-07	1.00556	1	2	11	330	1	1999-05-07	1	1	0	0	1	0				2017-09-01	6594	219.8	18.3167	0
44	1975-08-02	0	0	1976-07-01	329	10.9667	0	2	2	0	0	0	0	0	0	0	0			0	1	1	1985-04-16	9.70556	1	1	12	360	1	1986-04-16	0	0	0	0	1	1	1995-10-01	1		1995-10-01	3405	113.5	9.45833	0			1	0	0
45	1988-05-25	0	0	1988-06-01	6	0.2	2	0	2	1	0	0	0	0	0	0	0	0	0	2	1	1	2001-01-23	12.6611	1	2	5	150	1	2001-06-23	0	0	0	0	2	0				2016-06-05	5382	179.4	14.95	0
46	1995-06-08	1	0	1995-06-08	0	0	2	0	1	2	1	0	0	1	1	1	1	1	2	0			2002-03-17	6.775	1	2	1	30	1	2002-04-17	3	1	0	0	2	1	2013-01-17	5	Glomerulopatía crónica	2013-01-17	3870	129	10.75	0			1	1	1
47	1992-08-21	0	0			0	2	0	3	0	1	0	0	1	1	1	1	1	1	0	1	1	1999-03-04	6.53611	1	2	9	270	1	1999-12-04	0	0	0	0	1	0				2016-05-30	5936	197.867	16.4889	0
48	1998-05-03	1	0	1998-05-03	0	0	2	0	2	2	0	0	0	0	0	0	0	0	0	0	0	0	1999-09-27	1.4	1	2	8	240	1	2000-05-27	0	1	0	0	1	1	2015-10-01	1		2015-10-01	5524	184.133	15.3444	0
49	2006-09-30	1	0	2006-09-30	0	0	2	0	1	1	1	1	1	0	1	1	1	0	0	1	0	0	2009-07-23	2.81389	1	1	2	60	2	2009-09-23	3	0	0	0	2	0				2020-08-28	3935	131.167	10.9306	0
50	2009-10-16	1	0	2009-10-16	0	0	1	1	2	1	0	0	0	0	0	0	0	0	0	0	0	0	2011-04-23	1.51944	1	2	30	900	2	2013-10-23	0	0	0	0	2	0				2020-11-13	2540	84.6667	7.05556	0
51	1997-11-24	1	0	1997-11-24	0	0	2	0	2	2	1	0	0	0	1	0	0	0	2	2	1	1	1998-06-27	0.591667	1	2	24	720	1	2000-06-27	3	0	0	0	1	0				2020-09-16	7279	242.633	20.2194	0
52	1995-06-01	1	0	1995-06-01	0	0	2	0	2	0	0	0	0	0	0	0	0	0	0	1	0	0	2006-10-04	11.3417	0	0	0	0	2	2006-10-04	0	0	0	0	2	0				2017-01-03	3689	122.967	10.2472	0
54	1983-12-24	0	0	1984-04-01	97	3.23333	2	0	2	0	0	0	0	0	0	0	0	1	2	0	1	1	1998-03-04	14.1944	1	2	6	180	1	1998-09-04	0	3	0	0	1	1	1999-11-22	1		1999-11-22	438	14.6	1.21667	0			1	2	0
						4.14966																		6.45735																	3935	131.167	10.9306
		2º transplant				13.7559																		5.12915														Inmunoloógica
		3º transplant																																				Infecciosa
						0.3																																Hemorragia
																																						Muerte
																																						Otras
																																						Recidiva de enfermedad
																																						Trombosis.​
[truncated: 30 more columns]

## Sheet: Hoja2
Ampliación vesical (sí 1/ no 0)	Anticolinérgicos (1sí, 0 no)	CI (sí1, no2)	Mitrofanoff (sí 1, no 0)
1	1	1	0		ampliac +CIC +AC		AC
1	0	0	0		ampli		AC
1	1	1	1		ampliac + Mitro + CIC +AC		AC+ CIC
1	1	1	1		ampliac + Mitro + CIC +AC		AC+ CIC + Mitro
1	0	1	1		ampliac + Mitro + CIC		AC+ CIC + Mitro
0	1	1	0		AC+ CIC		ampli
0	1	0	0		AC		ampliac + CIC
1	0	1	1		ampliac + Mitro + CIC		ampliac + CIC
0	1	0	0		AC		ampliac + CIC + AC
1	1	1	0		ampliac +CIC +AC		ampliac + CIC + AC
1	0	1	0		ampliac +CIC		ampliac + Mitro + CIC
1	0	1	0		ampliac +CIC		ampliac + Mitro + CIC
1	0	1	1		ampliac + Mitro + CIC		ampliac + Mitro + CIC
0	1	1	1		AC+ CIC + Mitro		ampliac + Mitro + CIC
0	1	1	1		AC+ CIC + Mitro		ampliac + Mitro + CIC +AC
1	0	1	1		ampliac + Mitro + CIC		ampliac + Mitro + CIC +AC
0	0	1	0		CIC		CIC

## Sheet: Hoja3
	Fecha nac	Dx prenatal (sí 1/no 0)	Tto intraútero (1 ablación /0 No)	Fecha Dx	tiempo Dx	edad dx	RVU inicial (0 No, 1 Uni, 2 Bilateral)	UHN obstructiva inicial (0 no, 1 uni, 2 bilateral)	Tto inicial (resección 1/ureterostomía 2 /vesicostomía 3)	Nefrectomia (0 no, uni 1, bi 2)	disfunción vesical	Ampliación vesical (sí 1/ no 0)	Tipo Ampli (0 no, 1 uréter, 2 ileon)	Anticolinérgicos (1sí, 0 no)	CI (sí1, no2)	Mitrofanoff (sí 1, no 0)	tipo mitro (no 0, ureter 1,apendice 2)	RVU evol (no 0, si 1)	Grado RVU (0 no,1 bajo, 2 alto)	Tto RVU (0 no, 1 Reimplante, 2 endoscopico)	RVU al injerto (si 1/no 0)	Grado RVU injerto (0 no, 1 bajo, 2 alto)	Fecha IRT	edad tx	Diálisis previa (sí 1, no 0)	Tipo dialisis (o no, 1 peritoneal, 2 hemodiálisis)	Tiempo diálisis (meses)	Tiempo diálisis (días)	tipo Tx (cadaver 1, vivo 2)	Fecha tx	ITUs post Tx (0 no, 1, 2, 3 multiples	Número rechazos agudos	complicaciones urológicas (1 sí, 0 no)	Complicaciones vasculares (sí 1, no 0)	tipo inmunosupresion (1 Cyc, 2 Azt)	Fracaso injerto (0 no, 1 sí)	Fecha fracaso	causa fracaso injerto (1 inmuno, 2 infecciosa, 3 hemorragia, 4 muerte, 5 otras, 6 recidiva enfermedad, 7 trombosis)		Fecha supervivencia injerto	Tiempo supervivencia injerto (días)	Tiempo supervivencia injerto (meses)	Tiempo supervivencia injerto (años)	Fallecimiento	Causa fallecimiento (1 shock séptico)	Fecha Fallecimiento	2º tx	Diálisis previa (sí 1, no 0)	Tipo dialisis (0 no, peritoneal, 2 hemodiálisis)
1	1982-08-08	0	0				0	2	2	1	1	1	2	1	1	0	0	0	0	1	0	0	1993-12-06	11.3278	0	0	0	0	1	1993-12-06	3	0	0	0	1	0				2016-11-04	8248	274.933	22.9111	0
2	1985-10-31	0	0				0	2	2	0	0	0	0	0	0	0	0	0	0	0	0	0	1999-01-15	13.2083	1	1	1.5	45	2	1999-02-15	0	0	0	0	1	0				2020-06-11	7676	255.867	21.3222	0
3	1992-04-10	0	0	1992-06-01	51	1.7	2	0	2	2	0	0	0	0	0	0	0	0	0	0	1	1	2001-05-28	9.13333	0	0	0	0	2	2001-05-28	1	0	0	0	2	0				2016-06-15	5417	180.567	15.0472	0
4	2000-07-06	1	0	2000-07-06	0	0	1		2	1	1	1	1	0	0	0	0	0	0	1	0	0	2008-07-07	8.00278	0	0	0	0	1	2008-07-07	1	1	0	0	2	1	2010-10-06	1		2010-10-06	809	26.9667	2.24722	0			1	1	2
5	1994-03-06	0	0	1994-04-01	25	0.833333	2	0	2	2	1	1	1	1	1	1	1	0	0	0	0	0	1998-02-23	3.96389	0	0	0	0	2	1998-02-23	3	0	0	0	1	1	2011-12-16	5	Enf crónica injerto	2011-12-16	4973	165.767	13.8139	0
7	1992-03-27	1	0	1992-03-27	0	0	2	0	2	1	0	0	0	0	0	0	0	0	0	0	1	2	1992-09-24	0.491667	1	2	8	240	1	1993-05-24	2	0	0	0	1	1	1993-11-01	5	Toxicidad CyA	1993-11-01	157	5.23333	0.436111	0
8	1997-03-25	1	0	1997-03-25	0	0	2	0	1	2	0	0	0	0	0	0	0	1	1	0	1	1	2005-09-01	8.43333	0	0	0	0	1	2005-09-01	0	0	0	0	2	0				2014-12-04	3333	111.1	9.25833	0
9	2007-09-14	1	0	2007-09-14	0	0	2	0	2	2	0	0	0	0	0	0	0	1	2	0	1	1	2008-10-15	1.08611	1	2	26	780	2	2010-12-15	0	0	0	0	2	1	2020-06-01	1		2020-06-01	3406	113.533	9.46111	0
10	1996-07-21	1	0	1996-07-21	0	0	1	1	2	2	1	1	1	1	1	1	1	1	2	0	1	2	2000-02-14	3.56389	0	0	0	0	2	2000-02-14	3	0	0	0	2	1	2012-09-20	5	Inf+Inm	2012-09-20	4536	151.2	12.6	0			1	1	1
11	1999-12-02	0	0	2000-01-01	29	0.966667	1	1	2	2	0	0	0	0	0	0	0	1	1	0	1	2	2003-01-13	3.11389	0	0	0	0	2	2003-01-13	3	0	0	0	2	1	2017-11-20	5	Glomerulopatia crónica sin Ac	2017-11-20	5347	178.233	14.8528	0
12	1980-05-17	0	0			0			2		0	0	0	0	0	0	0						1988-06-04	8.04722	1	1	5	150	1	1988-11-04	0	0	0	0	1	0				1999-12-16	4002	133.4	11.1167	0
13	1988-07-08	0	0	1988-08-01	23	0.766667	2	0	2	1	1	1	1	0	1	1	2	1	2	0	1	1	2004-05-10	15.8389	0	0	0	0	2	2004-05-10	3	1	0	0	2	0				2016-11-02	4492	149.733	12.4778	0
14	1985-09-25	0	0	1985-10-01	6	0.2	0	2	2	0	0	0	0	0	0	0	0	0	0	1	1	2	2002-06-10	16.7083	1	2	10	300	1	2003-04-10	0	4	0	0	2	1	2005-10-24	1		2005-10-24	914	30.4667	2.53889	0
15	1984-07-07	0	0	1984-10-15	98	3.26667	0	2	1	2	1	0	0	1	1	0	0	0	0	0	1	2	1991-10-15	7.27222	1	2	8	240	1	1992-06-15	3	0	0	0	1	0				2017-05-16	8971	299.033	24.9194	0
16	1982-02-04	0	0	1984-01-01	687	22.9	2	0	2	2	0	0	0	0	0	0	0	0	0	1			1991-12-31	9.90833	1	2	5	150	1	1992-05-31	0	0	0	0	1	1	1999-08-18	1		1999-08-18	2598	86.6	7.21667	0			1	1	2
17	1984-11-15	0	0	1984-12-11	26	0.866667	2	0	1	0	1	0	0	1	0	0	0	1	1	0	0	0	1995-02-02	10.2139	1	2	6	180	1	1995-08-02	0	0	0	0	1	0				2018-01-17	8085	269.5	22.4583	0
18	2003-07-17	1	0	2003-07-17	0	0	2	0	2	1	0	0	0	0	0	0	0	1	2	0	0	0	2004-04-11	0.733333	1	2	15	450	2	2005-07-11	3	0	0	0	2	0				2020-09-28	5477	182.567	15.2139	0
19	1987-06-04	0	0	1987-07-01	27	0.9	2	0	2	1	1	1	1	0	1	1	2	0	0	0	1	1	1993-10-03	6.33056	1	2	12	360	1	1994-10-03	3	0	0	0	1	0				2016-10-24	7941	264.7	22.0583	0
20	1996-07-22	0	0	1996-08-07	15	0.5	2	0	1	2	1	0	0	1	0	0	0	1	1	0	0	0	2001-05-31	4.85833	1	2	2	60	1	2001-07-31	0	1	0	0	2	1	2005-11-09	1		2005-11-09	1539	51.3	4.275	0			1	1	1
21	2008-01-10	1	1	2008-01-10	0	0	1	1	2	2	1	1	1	1	1	0	0	0	0	0	0	0	2008-08-15	0.597222	1	1	30	900	1	2011-02-15	0	0	0	0	2	0				2020-11-11	3506	116.867	9.73889	0
22	2006-01-18	1	0	2006-01-18	0	0	2	0	1	0	0	0		0	0	0	0	0	0	0	0	0	2007-05-30	1.36667	1	2	6	180	1	2007-11-30	0	0	0	0	2	1	2007-12-19	4	muerte sepsis	2007-12-19	19	0.633333	0.0527778	1	1	2007-12-19
23	1983-11-01	0	0	1905-06-06		0	2	0	2	1	1	1	2	0	1	0	0	0	0	1	1	1	1987-03-05	3.34444	0	0	0	0	1	1987-03-05	3	0	0	0	1	1	1989-04-15	5	mixta	1989-04-15	760	25.3333	2.11111	0			1	1	2
24	1987-12-15	0	0	1988-02-15	60	2	1	1	1	1	0	0	0	0	0	0	0	0	0	2			1988-03-21	0.266667	1	2	7	210	1	1988-10-21	0	0	0	0	1	1	1996-02-24	1		1996-02-24	2643	88.1	7.34167	0
25	1982-12-20	0	0	1983-05-01	131	4.36667	2	0	2	1	1	1	1	0	1	0	0	0	0	1	0	0	2000-08-04	17.6222	1	1	4	120	2	2000-12-04	3	0	0	1	2	0				2005-03-09	1535	51.1667	4.26389	0
26	2009-02-04	1	0	2009-02-04	0	0	0	2	1	2	0	0	0	0	0	0	0	0	0	0	1	1	2012-01-02	2.91111	1	2	30	900	2	2014-07-02	3	0	0	0	2	0				2020-11-04	2282	76.0667	6.33889	0
28	2000-11-14	1	0	2000-11-14	0	0	0	2	1	2	0	0	0	0	0	0	0	0	0	2	0		2011-12-14	11.0833	0	0	0	0	2	2011-12-14	0	0	1	0	2	0				2020-06-10	3056	101.867	8.48889	0
29	2010-08-21	1	1	2010-08-21	0	0	2	0	2	2	0	0	0	0	0	0	0	0	0	2	1	2	2013-03-11	2.55556	1	1	9	270	2	2013-12-11	3	0	0	1	2	0				2020-10-29	2478	82.6	6.88333	0
30	1989-12-20	0	0	1991-01-01	371	12.3667	2	0	1	1	0	0	0	0	0	0	0	0	0	1	0	0	2008-07-08	18.55	0	0	0	0	2	2008-07-08	0	0	0	0	2	0				2020-10-16	4418	147.267	12.2722	0
31	2010-11-17	0	0	2010-12-01	14	0.466667	2	0	3	2	0	0	0	0	0	0	0	0	0	0	0	0	2011-10-17	0.916667	1	2	18	540	2	2013-04-17	0	0	0	0	2	0				2020-11-23	2736	91.2	7.6	0
32	1983-08-29	0	0	1991-01-01	2642	88.0667	0	2	2	1	0	0	0	0	0	0	0	0	0	0	1	1	1994-10-26	11.1583	0	0	0	0	2	1994-10-26	0	1	0	0	1	0				2019-01-01	8705	290.167	24.1806	0
33	1986-03-19	0	0	1986-04-01	12	0.4	0	2	2	0	0	0	0	0	0	0	0	0	0	0	1	1	1994-04-27	8.10556	1	2	4	120	1	1994-08-27	0	1	0	0	1	0				2016-02-10	7723	257.433	21.4528	0
34	1986-01-12	0	0	1989-01-01	1069	35.6333	2	0	1	1	0	0	0	0	0	0	0			0			1991-07-05	5.48056	1	1	3.5	105	1	1991-10-05	0	0	0	0	1	1	1996-09-24	1		1996-09-24	1789	59.6333	4.96944	0			1	1	2
35	1979-01-10	0	0	1979-02-01	21	0.7	0	2	2	1	0	0	0	0	0	0	0	0	0	0			1986-05-17	7.35278	1	1	5	150	1	1986-10-17	0	0	0	0	1	1	1986-12-15	1		1986-12-15	58	1.93333	0.161111	0			1	1	2
36	1997-04-22	0	0	1997-05-01	9	0.3	2	0	1	2	0	0	0	0	0	0	0	1	1	0	0	0	1997-07-27	0.263889	1	2	19	570	1	1999-02-27	0	1	0	0	1	1	2010-07-19	1		2010-07-19	4102	136.733	11.3944	0			1	0	0
37	1990-05-25	0	0	1990-12-01	186	6.2	2	0	2	1	1	1	1	0	1	1	1	1	1	0	0	0	1998-03-07	7.78333	0	0	0	0	1	1998-03-07	3	0	0	0	1	1	2015-03-04	1		2015-03-04	6117	203.9	16.9917	0
38	2012-03-23	0	0	2012-07-01	98	3.26667	0	2	1	2	0	0	0	0	0	0	0	0	0	0	0	0	2014-05-28	2.18056	0	0	0	0	2	2014-05-28	0	1	0	0	2	1	2015-09-30	1		2015-09-30	482	16.0667	1.33889	0
39	1987-09-11	0	0	1987-10-19	38	1.26667	2	0	2	0	0	0	0	0	0	0	0	0	0	0	0	0	1990-12-30	3.30278	0	0	0	0	1	1990-12-30	0	0	0	0	1	1	1992-03-28	1		1992-03-28	448	14.9333	1.24444	0			1	1	2
40	1986-12-22	0	0	1987-01-01	9	0.3	2	0	3	0	0	0	0	0	0	0	0	1	1	0	1	1	1997-10-10	10.8	0	0	0	0	1	1997-10-10	0	0	0	0	1	0				2010-01-01	4401	146.7	12.225	0
41	1990-07-05	0	0	1990-07-26	21	0.7	2	0	1	1	0	0	0	0	0	0	0	1	1	0			1991-01-24	0.552778	1	2	7	210	1	1991-08-24	0	0	0	0	1	1	2003-11-12	1		2003-11-12	4398	146.6	12.2167	0			1	1	1
42	1998-06-25	1	0	1998-06-25	0	0	1	1	2	2	0	0	0	0	0	0	0	1	1	0	1	1	2000-10-31	2.35	1	2	12	360	1	2001-10-31	0	0	0	0	2	0				2018-06-11	5981	199.367	16.6139	0
43	1997-06-05	1	0	1997-06-05	0	0	1	1	2	2	0	0	0	0	0	0	0	0	0	0	1	1	1998-06-07	1.00556	1	2	11	330	1	1999-05-07	1	1	0	0	1	0				2017-09-01	6594	219.8	18.3167	0
44	1975-08-02	0	0	1976-07-01	329	10.9667	0	2	2	0	0	0	0	0	0	0	0			0	1	1	1985-04-16	9.70556	1	1	12	360	1	1986-04-16	0	0	0	0	1	1	1995-10-01	1		1995-10-01	3405	113.5	9.45833	0			1	0	0
45	1988-05-25	0	0	1988-06-01	6	0.2	2	0	2	1	0	0	0	0	0	0	0	0	0	2	1	1	2001-01-23	12.6611	1	2	5	150	1	2001-06-23	0	0	0	0	2	0				2016-06-05	5382	179.4	14.95	0
46	1995-06-08	1	0	1995-06-08	0	0	2	0	1	2	1	0	0	1	1	1	1	1	2	0			2002-03-17	6.775	1	2	1	30	1	2002-04-17	3	1	0	0	2	1	2013-01-17	5	Glomerulopatía crónica	2013-01-17	3870	129	10.75	0			1	1	1
47	1992-08-21	0	0			0	2	0	3	0	1	0	0	1	1	1	1	1	1	0	1	1	1999-03-04	6.53611	1	2	9	270	1	1999-12-04	0	0	0	0	1	0				2016-05-30	5936	197.867	16.4889	0
48	1998-05-03	1	0	1998-05-03	0	0	2	0	2	2	0	0	0	0	0	0	0	0	0	0	0	0	1999-09-27	1.4	1	2	8	240	1	2000-05-27	0	1	0	0	1	1	2015-10-01	1		2015-10-01	5524	184.133	15.3444	0
49	2006-09-30	1	0	2006-09-30	0	0	2	0	1	1	1	1	1	0	1	1	1	0	0	1	0	0	2009-07-23	2.81389	1	1	2	60	2	2009-09-23	3	0	0	0	2	0				2020-08-28	3935	131.167	10.9306	0
50	2009-10-16	1	0	2009-10-16	0	0	1	1	2	1	0	0	0	0	0	0	0	0	0	0	0	0	2011-04-23	1.51944	1	2	30	900	2	2013-10-23	0	0	0	0	2	0				2020-11-13	2540	84.6667	7.05556	0
51	1997-11-24	1	0	1997-11-24	0	0	2	0	2	2	1	0	0	0	1	0	0	0	2	2	1	1	1998-06-27	0.591667	1	2	24	720	1	2000-06-27	3	0	0	0	1	0				2020-09-16	7279	242.633	20.2194	0
52	1995-06-01	1	0	1995-06-01	0	0	2	0	2	0	0	0	0	0	0	0	0	0	0	1	0	0	2006-10-04	11.3417	0	0	0	0	2	2006-10-04	0	0	0	0	2	0				2017-01-03	3689	122.967	10.2472	0
54	1983-12-24	0	0	1984-04-01	97	3.23333	2	0	2	0	0	0	0	0	0	0	0	1	2	0	1	1	1998-03-04	14.1944	1	2	6	180	1	1998-09-04	0	3	0	0	1	1	1999-11-22	1		1999-11-22	438	14.6	1.21667	0			1	2	0
						4.14966																		6.45735																	3935	131.167	10.9306
		2º transplant				13.7559																		5.12915														Inmunoloógica
		3º transplant																																				Infecciosa
						0.3																																Hemorragia
																																						Muerte
																																						Otras
																																						Recidiva de enfermedad
																																						Trombosis.​
[truncated: 30 more columns]
